# Supplementary material for: Rational Engineering of Enzyme Allosteric Regulation through Sequence Evolution Analysis
Source: PLoS Comput Biol. 2012 Jul 12;8(7):e1002612. doi: 10.1371/journal.pcbi.1002612 (PMC3395594; doi:10.1371/journal.pcbi.1002612)
Supplement: Table S3 — Composition of amino acids in catalytic and allosteric sites of 56 allosteric proteins. (XLS) [file pcbi.1002612.s007.xls]

## Sheet: Table S3
Table S3. Composition of amino acids in catalytic and allosteric sites of 56 allosteric proteins
(A) Catalytic and allosteric site residues were obtained from annotations of curated databases.
Amino Acid	N (Catalytic)	N (Allosteric)	Freq (Catalytic)	Freq (Allosteric)	one tailed P-value (Catalytic vs. Allosteric)	two tailed P-value (Catalytic vs. Allosteric)	Odd ratio
PRO	0	20	0	0.041	0.000668572	0.000897885	-
TRP	0	13	0	0.027	0.00889165	0.0128055	-
LEU	1	40	0.005	0.082	4.73932e-06	5.98957e-06	16.4
VAL	1	29	0.005	0.059	0.000231929	0.000359837	11.8
ILE	1	18	0.005	0.037	0.00924311	0.0194138	7.4
PHE	2	25	0.009	0.051	0.00419082	0.00873237	5.66667
MET	2	22	0.009	0.045	0.0102713	0.0212039	5
TYR	3	34	0.014	0.069	0.00101984	0.00152305	4.92857
GLN	1	10	0.005	0.02	0.108473	0.18734	4
GLY	7	22	0.033	0.045	0.308704	0.541033	1.36364
ALA	5	14	0.024	0.029	0.465029	0.805174	1.20833
ASN	11	28	0.052	0.057	0.468798	0.859103	1.09615
SER	15	26	0.071	0.053	0.226212	0.382202	0.746479
ARG	36	61	0.17	0.124	0.0711921	0.121676	0.729412
THR	18	24	0.085	0.049	0.0503535	0.0819806	0.576471
CYS	7	8	0.033	0.016	0.132491	0.165203	0.484848
LYS	25	27	0.118	0.055	0.00370421	0.00470075	0.466102
HIS	21	23	0.099	0.047	0.00874891	0.0111206	0.474747
GLU	21	26	0.099	0.053	0.0213201	0.0319322	0.535354
ASP	35	20	0.165	0.041	9.15378e-08	1.18513e-07	0.248485
LYS+HIS+GLU+ASP	102	96	0.481132	0.195918	4.58391e-14	5.48416e-14	0.407203
PRO+TRP+LEU+VAL+ILE+PHE+MET+TYR	10	201	0.0471698	0.42766	2.28638e-26	2.87668e-26	9.06638
(B) Catalytic and allosteric site residues were defined as amino acid residues within 6 Å of the respective substrates.
Amino Acid	N (Catalytic)	N (Allosteric)	Freq (Catalytic)	Freq (Allosteric)	one tailed P-value (Catalytic vs. Allosteric)	two tailed P-value (Catalytic vs. Allosteric)	Odd ratio
PRO	10	40	0.019	0.051	0.00183434	0.00297645	2.68421
VAL	19	55	0.036	0.07	0.00575711	0.0100197	1.94444
TRP	3	14	0.006	0.018	0.0451449	0.0792405	3
MET	14	35	0.027	0.045	0.0622327	0.103485	1.66667
LEU	26	57	0.05	0.073	0.0583114	0.105294	1.46
CYS	3	11	0.006	0.014	0.122523	0.180135	2.33333
ARG	42	79	0.08	0.101	0.123303	0.242439	1.2625
TYR	18	36	0.034	0.046	0.188916	0.324523	1.35294
GLN	13	26	0.025	0.033	0.24365	0.412397	1.32
ILE	29	47	0.056	0.06	0.414591	0.809653	1.07143
GLU	24	38	0.046	0.049	0.46946	0.894733	1.06522
PHE	21	31	0.04	0.04	0.532786	1	1
HIS	21	25	0.04	0.032	0.259758	0.446346	0.8
ALA	33	41	0.063	0.052	0.240025	0.46381	0.825397
LYS	29	34	0.056	0.043	0.193097	0.356633	0.767857
THR	45	53	0.086	0.068	0.12957	0.238526	0.790698
SER	33	33	0.063	0.042	0.0594698	0.0948605	0.666667
GLY	59	62	0.113	0.079	0.0256632	0.0412574	0.699115
ASN	34	29	0.065	0.037	0.0152589	0.0246954	0.569231
ASP	46	36	0.088	0.046	0.00174953	0.00337051	0.522727
LYS+HIS+GLU+ASP	172	160	0.329502	0.204604	3.2539e-07	5.40608e-07	0.620948
PRO+TRP+LEU+VAL+ILE+PHE+MET+TYR	135	327	0.263672	0.440701	1.79674e-09	3.10039e-09	1.6714
