# Supplementary material for: Rational Engineering of Enzyme Allosteric Regulation through Sequence Evolution Analysis
Source: PLoS Comput Biol. 2012 Jul 12;8(7):e1002612. doi: 10.1371/journal.pcbi.1002612 (PMC3395594; doi:10.1371/journal.pcbi.1002612)
Supplement: Table S5 — Kinetic parameters of FBPase and its mutants. (XLS) [file pcbi.1002612.s009.xls]

## Sheet: Table S5
Table S5. Kinetic parameters of FBPase and its mutants
	Kcat (sec-1)	KmF1,6BP (uM)	Hill coefficient for F1,6BP	KiAMP (uM) to F1,6BP	KiG6P (mM) to F1,6BP
WT	19.5±2.9	18.8±0.7	1.3±0.2	10.1±0.8	0.8±0.2
R132A	11.0±0.4	9.2±0.2	1.2±0.2	47.8±4.5	N.D.
R132E	11.9±0.8	14.3±2.7	0.9±0.3	55.6±5.7	N.D.
R132I	24.9±3.8	11.9±0.3	1.3±0.2	150.9±12.9	N.D.
K104Q	14.4±1.5	12.6±0.3	1.3±0.1	418.6±54.1	N.D.
K104Q/R132I	19.6±1.0	15.0±0.7	1.5±0.3	1457±215.3	N.D.
Y210F	22.2±0.1	27.9±0.2	1.7±0.1	N.D.	13.1±2.9
Y210I	14.7±0.9	26.5±3.6	1.6±0.3	N.D.	8.3±1.0
K222A	22.6±2.2	17.1±0.1	1.4±0.2	N.D.	5.1±0.7
K222E	13.4±0.4	22.3±1.1	1.0±0.1	N.D.	5.8±0.7
K222I	9.1±0.5	31.5±2.3	1.2±0.1	N.D.	4.6±0.3
K218Q	14.9±0.1	14.2±0.7	1.2±0.1	N.D.	14.1±3.9
Y210F/K218Q/K222A	12.0±0.1	13.8±1.2	1.3±0.1	N.D.	5.2±0.5
Y210F/K218Q	15.4±0.1	17.1±2.4	1.3±0.2	N.D.	20.4±7.3
K104Q/R132I/Y210F/K218Q	15.9±0.1	14.9±1.2	1.2±0.1	1684±299.2	21.1±2.9
N.D. = not determined
No activity : T23V, Y105I, Y203F, E207IL, K218EIA, K222Q, Q225IL
