# Supplementary material for: Rational Engineering of Enzyme Allosteric Regulation through Sequence Evolution Analysis
Source: PLoS Comput Biol. 2012 Jul 12;8(7):e1002612. doi: 10.1371/journal.pcbi.1002612 (PMC3395594; doi:10.1371/journal.pcbi.1002612)
Supplement: Table S6 — Kinetic parameters and conservation scores of mutation sites with experimental references. (XLS) [file pcbi.1002612.s010.xls]

## Sheet: Table S6
Table S6. Kinetic parameters and conservation scores of mutation sites with experimental references
Human Liver FBPase	Mutation	Conservation	Turnover No.	Km Fru-1,6-P2	Catalytic efficiency	Ki AMP	Reference PDB	Reference
	Wild type	-	6.5	1.6	4.0625	9	3A29:A	Gidh-Jain, M., Y. Zhang, et al. (1994). "The allosteric site of human liver fructose-1,6-bisphosphatase. Analysis of six AMP site mutants based on the crystal structure." J Biol Chem 269(44): 27732-27738.
	A24F	0.206	6	2.5	2.4	187
	L30F	0.39	6.7	2.9	2.31034	3
	M177A	0.399	7	1.5	4.66667	9
	R140A	0.218	8.1	2.6	3.11538	62
	T31S	0.48	6.2	1.7	3.64706	42
	T31A	0.48	5.9	2	2.95	1100
	Y113F	0.685	6.4	1.6	4	> 10mM
Porcine FBPase	Mutation		kcat	Km Fru-1,6-P2	Catalytic efficiency	Ki AMP		Reference
	Wild type	-	18.4	1.7	10.8235	3.2	1CQN:A	Giroux, E., M. K. Williams, et al. (1994). "Shared active sites of fructose-1,6-bisphosphatase. Arginine 243 mediates substrate binding and fructose 2,6-bisphosphate inhibition." J Biol Chem 269(50): 31404-31409.
	R243A	0.977	8.5	35	0.242857	19
Porcine Liver FBPase	Mutation		kcat	Km Fru-1,6-P2	Catalytic efficiency	Ki AMP	Reference PDB	Reference
	Wild type	-	18	3.51	5.12821	4.52	1CQN:A	Shyur, L. F., A. E. Aleshin, et al. (1996). "Biochemical properties of mutant and wild-type fructose-1,6-bisphosphatases are consistent with the coupling of intra- and intersubunit conformational changes in the T- and R-state transition." J Biol Chem 271(52): 33301-33307.
	Q32L	0.31	32.1	1.42	22.6056	37.9
	K42E	0.831	19.3	1.67	11.5569	17.7
	K42T	0.831	18.3	1.53	11.9608	12.1
	I190T	0.268	21.1	1.81	11.6575	10
	G191A	0.938	23.7	0.84	28.2143	14.7
Porcine Kidney FBPase	Mutation	Conservation	kcat	Km Fru-1,6-P2	Catalytic efficiency	Ki AMP		Reference
	Wild type	-	21	1.4	15	2.8	1CQN:A	Lu, G., B. Stec, et al. (1996). "Evidence for an active T-state pig kidney fructose 1,6-bisphosphatase: interface residue Lys-42 is important for allosteric inhibition and AMP cooperativity." Protein Sci 5(11): 2333-2342.
	K42A	0.831	10.8	3.3	3.27273	18
Porcine Liver FBPase	Mutation		kcat	Km Fru-1,6-P2	Catalytic efficiency	Ki AMP		Reference
pH 7.5	Wild type	-	21	2.8	7.5	20.5	1CQN:A	Kurbanov, F. T., J. Y. Choe, et al. (1998). "Directed mutations in the poorly defined region of porcine liver fructose-1,6-bisphosphatase significantly affect catalysis and the mechanism of AMP inhibition." J Biol Chem 273(28): 17511-17516.	Directed mutations in the poorly defined region of porcine liver fructose-1,6-bisphosphatase significantly affect catalysis and the mechanism of AMP inhibition.
	K71A	0.676	16	2.8	5.71429	189
	D68E	0.816	6.4	1.31	4.8855	27.2
pH 8.5	Wild type	-	9.1	2.2	4.13636	53.7
	D74A	0.977	0.0004	ND	ND	ND
	D74N	0.977	0.01	ND	ND	ND
	D74E	0.977	1.2	1.03	1.16505	5.25
	N64A	0.998	7.1	1.42	5	12.7
	N64Q	0.998	5.4	1.7	3.17647	14.1
Porcine Liver FBPase	Mutation		kcat	Km Fru-1,6-P2	Catalytic efficiency	Ki AMP		Reference
	Wild type	-	22	1.75	12.5714	1.61	1CQN:A	Nelson, S. W., C. V. Iancu, et al. (2000). "Tryptophan fluorescence reveals the conformational state of a dynamic loop in recombinant porcine fructose-1,6-bisphosphatase." Biochemistry 39(36): 11100-11106.
	Y57W	0.197	24	3.39	7.07965	8.5
Porcine Kidney FBPase	Mutation		kcat	Km Fru-1,6-P2	Catalytic efficiency	Ki AMP		Reference
	Wild type	-	21	1.4	15	2.8	1CQN:A	Kelley-Loughnane, N. and E. R. Kantrowitz (2001). "Binding of AMP to two of the four subunits of pig kidney fructose-1,6-bisphosphatase induces the allosteric transition." Proteins 44(3): 255-261.
	E98Q	0.959	0.013	10.2	0.00127451	5.5
	Y113F	0.777	16.2	4.5	3.6	4400
Porcine Kidney FBPase	Mutation		kcat	Km Fru-1,6-P2	Catalytic efficiency	Ki AMP		Reference
	Wild type	-	21	1.4	15	2.8	1CQN:A	Kelley-Loughnane, N. and E. R. Kantrowitz (2001). "AMP inhibition of pig kidney fructose-1,6-bisphosphatase." Biochim Biophys Acta 1548(1): 66-71.
	K112Q	0.37	22	5.6	3.92857	3600
	Y113F	0.777	16.2	4.5	3.6	4400
Porcine FBPase	Mutation		kcat	Km Fru-1,6-P2	Catalytic efficiency	Ki AMP		Reference
	Wild type	-	22	1.8	12.2222	1.61	1CQN:A	Nelson, S. W., F. T. Kurbanov, et al. (2001). "The N-terminal segment of recombinant porcine fructose-1,6-bisphosphatase participates in the allosteric regulation of catalysis." J Biol Chem 276(9): 6119-6124.
	F6W	0.102	18	1.58	11.3924	2.87
	I10M	0.286	15.3	2	7.65	2.85
	I10D	0.286	16.7	1.2	13.9167	2.75
Porcine Liver FBPase	Mutation		kcat	Km Fru-1,6-P2	Catalytic efficiency	Ki AMP		Reference
	Wild type	-	22	1.8	12.2222	1.61	1CQN:A	Nelson, S. W., R. B. Honzatko, et al. (2002). "Hybrid tetramers of porcine liver fructose-1,6-bisphosphatase reveal multiple pathways of allosteric inhibition." J Biol Chem 277(18): 15539-15545.
	Y57W	0.197	24	3.4	7.05882	8.5
Porcine FBPase	Mutation		kcat	Km Fru-1,6-P2	Catalytic efficiency	Ki AMP		Reference
	Wild type	-	22	1.8	12.2222	1.6	1CQN:A	Nelson, S. W., R. B. Honzatko, et al. (2004). "Origin of cooperativity in the activation of fructose-1,6-bisphosphatase by Mg2+." J Biol Chem 279(18): 18481-18487.
	E97A	0.959	5.3	1.8	2.94444	3.8
	D118A	0.977	5.9	1.3	4.53846	6.9
	D121A	0.977	5.8	1.1	5.27273	7.4
Porcine FBPase	Mutation		kcat	Km Fru-1,6-P2	Catalytic efficiency	Ki AMP		Reference
	Wild type	-	20	1.2	16.6667	0.6	1CQN:A	Iancu, C. V., S. Mukund, et al. (2005). "R-state AMP complex reveals initial steps of the quaternary transition of fructose-1,6-bisphosphatase." J Biol Chem 280(20): 19737-19745.
	A54L	0.277	11.3	0.94	12.0213	3000
S. enterica FBPase	Mutation		kcat	Km Fru-1,6-P2	Catalytic efficiency	Ki AMP		Reference
	Wild type	-	24.3	10.8	2.25	1.31	2Q8N:A	Dougherty, M. J., J. M. Boyd, et al. (2006). "Inhibition of fructose-1,6-bisphosphatase by aminoimidazole carboxamide ribotide prevents growth of Salmonella enterica purH mutants on glycerol." J Biol Chem 281(45): 33892-33899.
	T19I	0.39	26.8	9.5	2.82105	155
	G20D	0.463	15	20.1	0.746269	1360
	T23I	0.547	20.4	8.5	2.4	1450
